# Supplementary material for: Brown Bear Consumption of Pacific Salmon Varies Greatly Among Individuals but Increases With the Bear's Age and Salmon Availability
Source: Ecol Evol. 2026 Feb 12;16(2):e73062. doi: 10.1002/ece3.73062 (PMC12895481; doi:10.1002/ece3.73062)
Supplement: Supplementary file 1 — Table S1: Provenance of all brown bear hair samples analyzed as part of this isotopic study. Each hair sample is associated with an individual bear id, the stream and stream trio (i.e., neighborhood) where it was collected (Happy, Hansen, Eagle, HHE; Bear, Yako, Whitefish, BYW), the date, day‐of‐year, and year of collection, the sex of the bear from which it was collected, δ15N and δ13C values, and the minimum age of the bear from which it was collected (i.e., the year when a given sample was obtained for stable isotope analysis, relative to the year when the first sample from the same bear was obtained). [file ECE3-16-e73062-s001.xlsx]

## Sheet: bear_SI_Aug2024
individual_id	stream	neighborhood	collection_date	day_of_year	year	sex	d15N	d13C	minimum_age
BEAR001	Happy	HHE	2016-08-02	214	2016	M	11.98	-19.48	5
BEAR004	Hansen	HHE	2012-07-28	210	2012	F	10.93	-19.42	1
BEAR004	Eagle	HHE	2021-08-02	214	2021	F	13.47	-19.57	10
BEAR005	Happy	HHE	2013-07-19	200	2013	F	12.75	-19.55	2
BEAR005	Hansen	HHE	2013-07-29	210	2013	F	12.16	-19.57	2
BEAR005	Hansen	HHE	2013-08-04	216	2013	F	12.68	-19.75	2
BEAR005	Hansen	HHE	2013-08-05	217	2013	F	14.88	-18.27	2
BEAR005	Hansen	HHE	2013-08-09	221	2013	F	10.68	-20.48	2
BEAR005	Eagle	HHE	2014-08-10	222	2014	F	8.23	-21.76	3
BEAR005	Eagle	HHE	2014-08-13	225	2014	F	8.84	-21.5	3
BEAR007	Happy	HHE	2012-07-25	206	2012	M	11.88	-19.79	1
BEAR009	Hansen	HHE	2012-07-26	207	2012	F	12.6	-18.88	1
BEAR009	Happy	HHE	2012-07-28	209	2012	F	12.91	-18.75	1
BEAR012	Bear	BYW	2012-07-26	207	2012	F	10.43	-20.86	1
BEAR012	Bear	BYW	2012-07-27	208	2012	F	10.98	-20.18	1
BEAR012	Bear	BYW	2013-07-31	212	2013	F	12.7	-19.3	2
BEAR012	Bear	BYW	2015-08-06	218	2015	F	9.07	-21.68	4
BEAR012	Bear	BYW	2015-08-27	239	2015	F	8.75	-22.08	4
BEAR012	Yako	BYW	2016-07-22	203	2016	F	11.88	-19.87	5
BEAR012	Bear	BYW	2016-08-24	236	2016	F	10.61	-20.63	5
BEAR012	Yako	BYW	2017-08-03	215	2017	F	10.44	-20.66	6
BEAR012	Yako	BYW	2017-08-13	225	2017	F	12.24	-19.62	6
BEAR012	Bear	BYW	2022-08-13	225	2022	F	11.36	-19.18	11
BEAR013	Bear	BYW	2013-08-04	216	2013	F	11.64	-20.06	2
BEAR015	Bear	BYW	2015-08-12	224	2015	M	9.67	-21.1	4
BEAR015	Yako	BYW	2016-08-12	224	2016	M	9.92	-21.21	5
BEAR015	Bear	BYW	2016-08-19	231	2016	M	10.15	-21.02	5
BEAR015	Bear	BYW	2021-08-09	221	2021	M	12.44	-20.03	10
BEAR016	Bear	BYW	2013-07-17	198	2013	F	9.96	-21.06	1
BEAR016	Yako	BYW	2014-08-15	227	2014	F	10.92	-20.44	2
BEAR016	Bear	BYW	2015-08-12	224	2015	F	8.85	-22.02	3
BEAR016	Bear	BYW	2019-08-23	235	2019	F	9.65	-21.99	7
BEAR016	Eagle	HHE	2021-08-18	230	2021	F	13.52	-18.75	9
BEAR017	Bear	BYW	2013-08-11	223	2013	F	10.6	-20.99	1
BEAR017	Bear	BYW	2015-08-02	214	2015	F	11.62	-19.95	3
BEAR017	Bear	BYW	2016-07-28	209	2016	F	11.69	-20.38	4
BEAR017	Bear	BYW	2016-08-19	231	2016	F	10.85	-21.01	4
BEAR017	Bear	BYW	2019-08-17	229	2019	F	11.85	-19.36	7
BEAR019	Hansen	HHE	2013-08-03	215	2013	F	13.75	-19.2	1
BEAR019	Eagle	HHE	2015-08-24	236	2015	F	12.4	-19.73	3
BEAR019	Hansen	HHE	2016-07-19	200	2016	F	13.76	-18.4	4
BEAR020	Hansen	HHE	2013-08-01	213	2013	F	13.13	-19.13	1
BEAR022	Hansen	HHE	2013-07-22	203	2013	F	13.28	-19.13	1
BEAR022	Eagle	HHE	2014-08-02	214	2014	F	8.62	-21.4	2
BEAR022	Eagle	HHE	2017-07-27	208	2017	F	13.13	-19.2	5
BEAR024	Happy	HHE	2013-07-19	200	2013	M	12.88	-19.06	1
BEAR024	Hansen	HHE	2013-07-27	208	2013	M	13.32	-18.65	1
BEAR024	Bear	BYW	2015-08-23	235	2015	M	9.18	-22.24	3
BEAR026	Happy	HHE	2013-07-16	197	2013	F	12.48	-18.28	1
BEAR026	Bear	BYW	2015-08-04	216	2015	F	10.76	-20.28	3
BEAR027	Happy	HHE	2013-07-19	200	2013	F	14.23	-18.53	1
BEAR027	Eagle	HHE	2015-08-24	236	2015	F	12.09	-19.73	3
BEAR029	Happy	HHE	2013-07-22	203	2013	F	12.25	-19.94	1
BEAR029	Happy	HHE	2016-07-23	204	2016	F	13.23	-19.23	4
BEAR031	Eagle	HHE	2014-08-06	218	2014	F	12.13	-19.9	2
BEAR031	Eagle	HHE	2015-07-20	201	2015	F	12.98	-18.83	3
BEAR032	Yako	BYW	2014-07-26	207	2014	M	12.6	-19.19	2
BEAR033	Whitefish	BYW	2013-08-09	221	2013	F	12.12	-19.53	1
BEAR033	Yako	BYW	2019-08-23	235	2019	F	9.97	-19.38	7
BEAR035	Yako	BYW	2016-08-19	231	2016	F	10.84	-20.86	4
BEAR035	Whitefish	BYW	2016-08-28	240	2016	F	11.54	-20.45	4
BEAR037	Yako	BYW	2013-07-27	208	2013	F	15.27	-18.08	1
BEAR037	Happy	HHE	2015-08-24	236	2015	F	14.62	-18.08	3
BEAR040	Hansen	HHE	2013-07-16	197	2013	M	10.88	-20.24	1
BEAR040	Eagle	HHE	2019-07-23	204	2019	M	15.86	-17.88	7
BEAR042	Eagle	HHE	2016-08-20	233	2016	M	14.91	-18.52	4
BEAR042	Eagle	HHE	2016-08-23	235	2016	M	12.38	-19.57	4
BEAR043	Eagle	HHE	2015-08-11	223	2015	F	13.39	-18.58	3
BEAR043	Eagle	HHE	2016-08-23	235	2016	F	13.71	-18.88	4
BEAR045	Hansen	HHE	2013-08-04	216	2013	M	12.82	-19.5	1
BEAR045	Hansen	HHE	2015-07-20	201	2015	M	11.59	-19.7	3
BEAR045	Eagle	HHE	2015-08-10	222	2015	M	12.65	-19.43	3
BEAR045	Eagle	HHE	2015-08-13	225	2015	M	11.17	-20.47	3
BEAR045	Happy	HHE	2015-08-26	238	2015	M	10.48	-21	3
BEAR045	Whitefish	BYW	2022-08-14	226	2022	M	12.27	-18.59	10
BEAR053	Yako	BYW	2013-08-09	221	2013	F	11.79	-19.9	1
BEAR053	Yako	BYW	2014-08-21	233	2014	F	11.54	-20	2
BEAR053	Yako	BYW	2015-08-06	218	2015	F	12.28	-19.92	3
BEAR053	Whitefish	BYW	2015-08-25	237	2015	F	8.49	-21.8	3
BEAR053	Yako	BYW	2017-08-22	234	2017	F	13.1	-18.43	5
BEAR053	Whitefish	BYW	2018-08-28	240	2018	F	12.82	-19.15	6
BEAR055	Happy	HHE	2012-07-28	209	2012	M	12.52	-19.78	1
BEAR057	Eagle	HHE	2014-08-13	225	2014	M	10.27	-21.42	1
BEAR059	Bear	BYW	2014-07-22	203	2014	F	12.87	-19.18	1
BEAR059	Yako	BYW	2017-07-28	209	2017	F	12.38	-19.68	4
BEAR066	Yako	BYW	2014-08-12	224	2014	M	11.17	-20.74	1
BEAR066	Whitefish	BYW	2014-08-15	227	2014	M	11.21	-20.08	1
BEAR068	Bear	BYW	2014-08-21	233	2014	F	10.76	-20.56	1
BEAR068	Bear	BYW	2015-07-27	208	2015	F	12.85	-19.18	2
BEAR068	Bear	BYW	2015-08-14	226	2015	F	10.61	-20.78	2
BEAR069	Bear	BYW	2014-08-21	233	2014	F	8.22	-23.19	1
BEAR069	Whitefish	BYW	2015-08-14	226	2015	F	9.48	-21.69	2
BEAR069	Hansen	HHE	2016-08-13	226	2016	F	7.88	-21.95	3
BEAR069	Bear	BYW	2017-08-02	214	2017	F	10.62	-20.63	4
BEAR069	Bear	BYW	2019-08-20	232	2019	F	9.16	-21.8	6
BEAR069	Yako	BYW	2021-07-30	211	2021	F	10.71	-21.02	8
BEAR079	Eagle	HHE	2015-08-03	215	2015	M	10.2	-21.38	2
BEAR080	Hansen	HHE	2015-07-18	199	2015	M	12.39	-19.77	2
BEAR080	Eagle	HHE	2015-08-03	215	2015	M	12.22	-19.9	2
BEAR082	Bear	BYW	2015-08-20	232	2015	F	8.93	-22.72	2
BEAR082	Bear	BYW	2016-07-18	199	2016	F	7.01	-24.66	3
BEAR082	Yako	BYW	2017-08-13	225	2017	F	11.45	-20.03	4
BEAR082	Yako	BYW	2021-08-04	216	2021	F	10.5	-19.42	8
BEAR083	Eagle	HHE	2015-08-26	238	2015	F	12.64	-18.82	2
BEAR083	Eagle	HHE	2016-08-06	218	2016	F	10.7	-20.6	3
BEAR083	Happy	HHE	2018-07-23	204	2018	F	13.78	-18.14	5
BEAR083	Hansen	HHE	2019-07-28	209	2019	F	13.44	-18.2	6
BEAR083	Hansen	HHE	2021-07-31	212	2021	F	14.06	-20.05	8
BEAR086	Bear	BYW	2014-08-24	236	2014	M	11.4	-19.91	1
BEAR086	Yako	BYW	2016-08-28	240	2016	M	10.01	-20.86	3
BEAR088	Eagle	HHE	2016-08-25	237	2016	M	10.01	-21.55	3
BEAR089	Yako	BYW	2015-08-02	214	2015	F	12.13	-19.43	1
BEAR089	Yako	BYW	2015-08-06	218	2015	F	12.25	-19.49	1
BEAR089	Yako	BYW	2015-08-08	220	2015	F	12.36	-19.19	1
BEAR089	Yako	BYW	2015-08-23	235	2015	F	12.7	-19.19	1
BEAR089	Yako	BYW	2015-08-27	239	2015	F	11.78	-19.85	1
BEAR090	Happy	HHE	2015-07-20	201	2015	F	3.54	-23.14	1
BEAR090	Hansen	HHE	2015-08-01	213	2015	F	4.2	-23.2	1
BEAR095	Happy	HHE	2015-07-26	207	2015	F	13.09	-18.66	1
BEAR095	Whitefish	BYW	2019-08-23	235	2019	F	10.45	-19.27	5
BEAR099	Bear	BYW	2015-07-23	204	2015	M	13.5	-19.25	1
BEAR100	Happy	HHE	2015-08-19	231	2015	F	11.36	-19.93	1
BEAR100	Happy	HHE	2015-08-21	233	2015	F	11.9	-19.68	1
BEAR100	Happy	HHE	2015-08-21	233	2015	F	11.34	-19.95	1
BEAR100	Happy	HHE	2019-07-25	206	2019	F	14.75	-17.2	5
BEAR101	Happy	HHE	2015-08-26	238	2015	M	10.74	-21.54	1
BEAR103	Bear	BYW	2015-07-25	206	2015	F	9.91	-21.49	1
BEAR103	Yako	BYW	2015-08-04	216	2015	F	8.23	-23.18	1
BEAR103	Bear	BYW	2019-07-27	208	2019	F	11.72	-18.65	5
BEAR103	Bear	BYW	2019-08-23	235	2019	F	10.33	-21.07	5
BEAR104	Hansen	HHE	2015-07-22	203	2015	M	12.33	-19.44	1
BEAR105	Eagle	HHE	2015-08-05	217	2015	M	11.24	-21.15	1
BEAR106	Bear	BYW	2015-07-29	210	2015	M	14.24	-18.37	1
BEAR108	Bear	BYW	2015-08-18	230	2015	M	10.91	-20.45	1
BEAR108	Bear	BYW	2015-08-23	235	2015	M	11.29	-20.38	1
BEAR115	Eagle	HHE	2017-08-08	220	2017	F	7.5	-22.74	3
BEAR121	Eagle	HHE	2022-08-08	220	2022	F	12.4	-18.04	8
BEAR123	Whitefish	BYW	2015-08-23	235	2015	M	14.6	-18.11	1
BEAR129	Whitefish	BYW	2016-08-12	224	2016	F	10.22	-19.04	1
BEAR129	Yako	BYW	2018-08-09	221	2018	F	7.85	-21.09	3
BEAR144	Hansen	HHE	2016-08-18	231	2016	F	9.41	-21.1	1
BEAR144	Eagle	HHE	2021-08-18	230	2021	F	11.31	-19.55	6
BEAR152	Eagle	HHE	2017-08-08	220	2017	F	12.67	-20.6	1
BEAR152	Eagle	HHE	2019-08-06	218	2019	F	13.11	-18.57	3
BEAR154	Yako	BYW	2017-08-06	218	2017	F	10.88	-20.79	1
BEAR154	Whitefish	BYW	2019-08-14	224	2019	F	11.8	-19.62	3
BEAR154	Yako	BYW	2021-07-26	207	2021	F	12.07	-20.44	5
BEAR156	Yako	BYW	2017-07-28	209	2017	F	11.96	-19.47	1
BEAR159	Bear	BYW	2017-07-30	211	2017	F	8.71	-22.11	1
BEAR159	Bear	BYW	2019-08-20	232	2019	F	8.94	-21.59	3
BEAR159	Bear	BYW	2019-08-23	235	2019	F	9.94	-21.16	3
BEAR163	Eagle	HHE	2018-07-25	206	2018	F	12.54	-19.27	1
BEAR163	Eagle	HHE	2019-07-31	212	2019	F	13.17	-18.9	2
BEAR163	Eagle	HHE	2022-08-08	220	2022	F	11.68	-19.38	5
BEAR164	Eagle	HHE	2018-07-27	208	2018	M	13.25	-18.39	1
BEAR165	Eagle	HHE	2018-08-27	239	2018	F	13.87	-18.15	1
BEAR166	Eagle	HHE	2018-08-07	219	2018	F	11.47	-20.81	1
BEAR170	Eagle	HHE	2018-08-10	222	2018	M	12.95	-18.7	1
BEAR171	Eagle	HHE	2018-08-20	232	2018	M	10.38	-20.25	1
BEAR172	Yako	BYW	2018-08-24	236	2018	F	11.98	-19.51	1
BEAR173	Bear	BYW	2018-08-24	236	2018	Unknown	8.36	-22.43	1
BEAR174	Bear	BYW	2018-08-24	236	2018	F	13.08	-18.4	1
BEAR175	Eagle	HHE	2018-08-27	239	2018	M	9.65	-20.92	1
BEAR202	Whitefish	BYW	2021-08-21	233	2021	M	8.91	-23.56	1
BEAR202	Eagle	HHE	2021-08-21	233	2021	M	8.11	-22.13	1
